# Supplementary material for: Shared genetic features inference among hypoxia-ischemia diseases in the presence of heterogenous omics data based on a novel risk assessment method
Source: Front Genet. 2025 Apr 28;16:1587854. doi: 10.3389/fgene.2025.1587854 (PMC12066567; doi:10.3389/fgene.2025.1587854)
Supplement: Supplementary file 2 [file Table1.xlsx]

## Sheet: Table S1
Table S1- functional groups of Unique group genes enriched in H-I related GO BP terms
Function group name	Gene symbol	number of genes
Cardiovascular conditions	ASCL1/ATOH1/BMPR1A/DMRT3/ESRP1/FEV/FOXA2/GSX2/HOXA11/HOXA13/HOXC10/IHH/ISL1/LHX3/MYL2/MYT1L/NKX2-2/OLIG3/POU3F2/PRDM14/SIX2/SOX1/SOX2/TBR1/TBX10/TBX22/TENM4/TLX3/BARHL2/BHLHE23/FEZF2/FOXG1/FOXN4/GATA4/GATA5/GDF3/HES5/IL23R/MYF5/MYF6/MYOD1/MYOG/NEUROD1/NEUROD4/NEUROG1/NKX2-1/NKX2-5/OLIG1/ONECUT1/ONECUT2/PROX1/PTF1A/RAG2/TRIM15/WNT9A/ADGRB1/C4BPA/CNTN6/CRP/CRTAC1/DSCAM/FETUB/FOLR1/MBL2/MEGF10/MYO18…	277
Cerebrovascular conditions	CALCA/CARTPT/ECEL1/GALP/GALR1/GLRA1/GLRA2/GRP/HCRTR2/MC2R/MCHR2/NPBWR1/NPBWR2/NPFFR1/NPFFR2/NPPB/NPSR1/NPW/NPY/NPY1R/NPY2R/NPY4R/NPY5R/NTSR2/NXPH2/OPRK1/PPY/PRLHR/PROKR1/PTH2/QRFPR/RXFP3/SORCS3/SSTR3/SSTR4/SSTR5/ASCL1/ATOH1/BHLHE23/DMRT3/ESRP1/FEV/FEZF2/FOXG1/FOXN4/GSX2/HOXC10/IHH/ISL1/LHX3/MYT1L/NKX2-1/NKX2-2/OLIG1/OLIG3/POU3F2/PROX1/PTF1A/SOX1/TBR1/TLX3/AGBL4/ARHGEF28/BMPR1A/BRINP1/BRINP2/BRINP…	129
Environment exposure	BPIFA1/CALCA/CCL11/CCL16/CCL18/CCL23/CCL24/CCL3/CCL7/CCL8/CST9/CST9L/CXCL14/DCD/DEFA3/DEFA5/DEFA6/DEFB1/DEFB118/DEFB126/F2/FGA/GALP/IGHM/IL17A/IL36RN/KLK3/KLK5/KLK7/KNG1/MUC7/NPPB/NPY/PGLYRP3/REG1A/REG3G/S100A12/S100A7/SPAG11B/TF/WFDC10A/WFDC10B/WFDC2/C1QA/C1QB/C4A/C4BPA/C8A/CCR2/CR1L/IFNA1/IFNA13/IFNA5/IFNE/IFNK/IFNW1/MBL2/SVEP1/ZP4/ADGRB1/CST11/DAO/DEFB119/DEFB123/IL23R/LCE3A/LCE3B/LCE3C/LYPD8/…	106
Special physiological stage-Embryonic development	ACTL7A/ACTL9/AKAP4/APOB/CECR2/CFAP52/DEFB126/ELSPBP1/FAM170A/FCRL3/FCRL5/FETUB/FOLR1/FOXL2/GLRA1/HOXA11/HOXD9/IQCF1/LYZL4/LYZL6/MEIOB/NECTIN2/NLRP5/NOX5/OR10J1/OR1D2/OVCH2/PAEP/PPP3R2/PRDM14/PRND/PRSS37/RIMS1/SMCP/SPACA3/SPATA22/SPPL2C/TEX101/TMEM95/TNP1/TNP2/WEE2/ZP1/ZP2/ZP4/ZPBP/AIPL1/CABP2/CLDN19/CNGA3/CNGB3/CPLX3/CRYAA/CRYBA2/CRYGA/CRYGC/EYA4/GJA10/GJD2/GPR179/GRK1/GRM8/GUCA1A/GUCY2F/IRX5/KRT…	278
Special physiological stage-Placental Dysfunction-- Cell Fate Determination and Pattern Formation	BMPR1A/CRH/GBX2/GHRH/GHRHR/ISL1/KCNC2/LHX3/NHLH2/NKX2-1/NR0B1/OTP/PITX2/POU1F1/POU3F2/PROP1/PTCHD1/RAX/SALL1/SEMA3E/SOX2/SOX3/SRD5A2/APLNR/ASCL1/BARX1/C1QA/CCDC39/CDX1/CDX2/CDX4/CFAP52/COBL/CYP26C1/DCANP1/DMRT3/DNAI1/EMX2/EN1/FEZF2/FOLR1/FOXA2/FOXG1/FOXN4/GATA4/GATA5/GDF3/GSX2/HAND1/HAND2/HES2/HES5/HOXA11/HOXB1/HOXC10/HOXC11/HOXC13/HOXD11/HOXD13/HOXD4/HOXD9/IHH/IRX1/IRX2/LHX1/LHX2/MEOX2/MESP2/MYF…	111
Special physiological stage-Placental Dysfunction--Cellular Adhesion and Structural Formation	CDH17/CDH18/CDH22/CDH8/CDH9/CEACAM5/CNTN6/DSCAM/DSG1/DSG4/FAT3/IGSF21/NECTIN1/NECTIN2/PCDH11X/PCDH11Y/PCDH19/PCDH20/PCDH8/PCDHA1/PCDHA11/PCDHA12/PCDHA13/PCDHA2/PCDHA3/PCDHA4/PCDHA5/PCDHA6/PCDHA7/PCDHA8/PCDHA9/PCDHAC1/PCDHAC2/PCDHB1/PCDHB10/PCDHB12/PCDHB18P/PCDHB3/PCDHB4/PCDHB6/PCDHB8/PCDHB9/PCDHGA11/PCDHGA2/PCDHGA5/PCDHGA6/PCDHGA7/PCDHGB1/PCDHGB2/PCDHGB3/PCDHGC4/PTPRT/ROBO2/TENM3/ATOH1/CALML5/CST…	118
Special physiological stage-Placental Dysfunction--Hormonal Metabolism and Secretion	BMPR1A/GHRH/GHRHR/ISL1/LHX3/NKX2-1/NR0B1/OTP/PITX2/POU1F1/POU3F2/PROP1/SALL1/SOX2/SOX3/ASCL1/CGA/CRH/CRHR1/FOXA2/GCM2/GIP/INSM1/NEUROD1/NKX2-2/NKX2-5/NKX6-1/ONECUT1/ONECUT2/PAX4/PDX1/ADRB3/HTR1A/HTR1D/HTR1E/HTR2C/HTR4/HTR5A/MC2R/MC3R/MC5R/MTNR1A/MTNR1B/NPY/NPY1R/SSTR3/SSTR4/SSTR5/ADH1B/ADH4/ADH7/AKR1B10/AWAT2/CEL/CYP1A2/CYP27C1/CYP2C18/CYP3A4/CYP3A7/DHRS4/RBP4/RDH8/SDR16C5/SDR9C7/CYP26C1/DHRS4L1/…	67
Special physiological stage-Placental Dysfunction--Neurological and Metabolic Regulation	ABCG8/AKR1D1/APOA4/ASAH2/CCKBR/CEL/CLPS/CLPSL2/CRH/CTRB2/CYP39A1/DAO/DCANP1/ENPP7/FABP1/HTR4/IL17A/MUC6/NEUROD1/NEUROG1/NPSR1/OPRK1/PGA3/PNLIPRP2/RBP4/SERPINA3/SI/SLC5A1/SLC9A4/SST/TFF1/TFF2/GABBR2/GABRA1/GABRA2/GABRA3/GABRA4/GABRA5/GABRA6/GABRB1/GABRR1/HTR1A/PHF24	43

## Sheet: Table S2
Table S2-enriched GO BP terms by unique group genes
ID	Description	GeneRatio	BgRatio	RichFactor	FoldEnrichment	zScore	pvalue	p.adjust	qvalue	geneID	Count
GO:0001708	cell fate specification	28/1866	110/18986	0.254545	2.58992	5.52112	1.84e-06	0.000458001	0.000448598	ASCL1/ATOH1/BMPR1A/DMRT3/ESRP1/FEV/FOXA2/GSX2/HOXA11/HOXA13/HOXC10/IHH/ISL1/LHX3/MYL2/MYT1L/NKX2-2/OLIG3/POU3F2/PRDM14/SIX2/SOX1/SOX2/TBR1/TBX10/TBX22/TENM4/TLX3	28
GO:0045165	cell fate commitment	55/1866	297/18986	0.185185	1.8842	5.07046	2.99e-06	0.00068085	0.00066687	ASCL1/ATOH1/BARHL2/BHLHE23/BMPR1A/DMRT3/ESRP1/FEV/FEZF2/FOXA2/FOXG1/FOXN4/GATA4/GATA5/GDF3/GSX2/HES5/HOXA11/HOXA13/HOXC10/IHH/IL23R/ISL1/LHX3/MYF5/MYF6/MYL2/MYOD1/MYOG/MYT1L/NEUROD1/NEUROD4/NEUROG1/NKX2-1/NKX2-2/NKX2-5/OLIG1/OLIG3/ONECUT1/ONECUT2/POU3F2/PRDM14/PROX1/PTF1A/RAG2/SIX2/SOX1/SOX2/TBR1/TBX10/TBX22/TENM4/TLX3/TRIM15/WNT9A	55
GO:0008037	cell recognition	29/1866	156/18986	0.185897	1.89145	3.691	0.000572201	0.0499436	0.0489181	ADGRB1/C4BPA/CNTN6/CRP/CRTAC1/DSCAM/FETUB/FEZF2/FOLR1/FOXG1/MBL2/MEGF10/MYO18A/NTM/OPCML/PAEP/PCDHA7/PCDHB6/PRSS37/ROBO2/SFTPA1/SPACA3/SPPL2C/TEX101/TNN/ZP1/ZP2/ZP4/ZPBP	29
GO:0098742	cell-cell adhesion via plasma-membrane adhesion molecules	75/1866	280/18986	0.267857	2.72537	9.60239	3e-16	1.57e-12	1.54e-12	ADGRL3/ADIPOQ/AMIGO3/CBLN1/CD177/CDH17/CDH18/CDH22/CDH8/CDH9/CEACAM5/CLDN17/CLDN19/CLDN8/CNTN6/DSCAM/DSG1/DSG4/ELFN2/FAT3/GATA5/GRID2/IGSF21/IL1RAPL1/JAML/LGALS7B/NECTIN1/NECTIN2/PCDH11X/PCDH11Y/PCDH19/PCDH20/PCDH8/PCDHA1/PCDHA11/PCDHA12/PCDHA13/PCDHA2/PCDHA3/PCDHA4/PCDHA5/PCDHA6/PCDHA7/PCDHA8/PCDHA9/PCDHAC1/PCDHAC2/PCDHB1/PCDHB10/PCDHB12/PCDHB18P/PCDHB3/PCDHB4/PCDHB6/PCDHB8/PCDHB9/PCDHGA11/PCDHG…	75
GO:0045109	intermediate filament organization	27/1866	73/18986	0.369863	3.76325	7.80927	4.35e-10	4.55e-07	4.46e-07	KRT12/KRT13/KRT14/KRT16/KRT20/KRT24/KRT3/KRT31/KRT32/KRT33A/KRT33B/KRT35/KRT37/KRT38/KRT4/KRT40/KRT6B/KRT6C/KRT71/KRT75/KRT76/KRT82/KRT83/KRT85/KRT86/KRT9/PKP1	27
GO:0007188	adenylate cyclase-modulating G protein-coupled receptor signaling pathway	59/1866	274/18986	0.215328	2.1909	6.55543	5.38e-09	4.69e-06	4.6e-06	ADCYAP1R1/ADGRB1/ADGRB2/ADGRB3/ADGRF1/ADGRG3/ADGRL2/ADGRL3/ADGRL4/ADRA1A/ADRA1B/ADRA2B/ADRB3/CALCA/CALCB/CALCR/CCR3/CRHR1/DRD3/DRD5/FFAR3/FSHR/GABBR2/GALR1/GCG/GHRH/GHRHR/GIP/GLP2R/GPHB5/GPR101/GPR119/GPR157/GPR6/GPR78/GRM1/GRM5/GRM7/GRM8/HTR1A/HTR1D/HTR1E/HTR4/HTR5A/MC2R/MC3R/MC4R/MC5R/MTNR1A/NOS1/NPY1R/NPY2R/OPRK1/PSAPL1/PTH2R/SSTR4/TAAR5/TAAR6/TAAR9	59
GO:0045104	intermediate filament cytoskeleton organization	29/1866	94/18986	0.308511	3.139	6.86351	1.26e-08	9.44e-06	9.24e-06	ARHGEF28/ERBIN/KRT12/KRT13/KRT14/KRT16/KRT20/KRT24/KRT3/KRT31/KRT32/KRT33A/KRT33B/KRT35/KRT37/KRT38/KRT4/KRT40/KRT6B/KRT6C/KRT71/KRT75/KRT76/KRT82/KRT83/KRT85/KRT86/KRT9/PKP1	29
GO:0045103	intermediate filament-based process	29/1866	95/18986	0.305263	3.10596	6.79351	1.65e-08	1.08e-05	1.06e-05	ARHGEF28/ERBIN/KRT12/KRT13/KRT14/KRT16/KRT20/KRT24/KRT3/KRT31/KRT32/KRT33A/KRT33B/KRT35/KRT37/KRT38/KRT4/KRT40/KRT6B/KRT6C/KRT71/KRT75/KRT76/KRT82/KRT83/KRT85/KRT86/KRT9/PKP1	29
GO:0007189	adenylate cyclase-activating G protein-coupled receptor signaling pathway	41/1866	184/18986	0.222826	2.26719	5.7024	4.3e-07	0.000161011	0.000157705	ADGRB1/ADGRB2/ADGRB3/ADGRF1/ADGRG3/ADGRL2/ADGRL3/ADGRL4/ADRA1A/ADRA1B/ADRA2B/ADRB3/CALCA/CALCB/CALCR/CRHR1/DRD3/DRD5/FSHR/GALR1/GCG/GHRH/GHRHR/GIP/GPHB5/GPR101/GPR119/GPR157/GPR6/GPR78/HTR4/HTR5A/MC2R/MC3R/MC4R/MC5R/NOS1/SSTR4/TAAR5/TAAR6/TAAR9	41
GO:0042445	hormone metabolic process	43/1866	241/18986	0.178423	1.8154	4.20579	8.48e-05	0.0110983	0.0108704	ADH1B/ADH4/ADH7/AKR1B10/AKR1D1/ASMT/AWAT2/BCHE/CEL/CGA/CYP11B2/CYP1A2/CYP21A2/CYP26C1/CYP27C1/CYP2C18/CYP2C9/CYP3A4/CYP3A7/DHRS4/DIO3/DUOXA1/DUOXA2/FFAR3/FSHB/GHRHR/HSD3B1/HSD3B2/KLK6/MBOAT4/PRLHR/RBP4/RDH8/SDR16C5/SDR9C7/SLCO1C1/SRD5A2/SULT1E1/UGT2A3/UGT2B11/UGT2B15/UGT2B4/UGT2B7	43
GO:0008210	estrogen metabolic process	12/1866	40/18986	0.3	3.05241	4.28988	0.000318781	0.0321049	0.0314457	CYP1A2/CYP2C9/CYP3A4/CYP3A7/HSD3B1/RDH8/SULT1E1/UGT2A3/UGT2B11/UGT2B15/UGT2B4/UGT2B7	12
GO:0007218	neuropeptide signaling pathway	36/1866	113/18986	0.318584	3.2415	7.88981	8.27e-11	1.2e-07	1.18e-07	CALCA/CARTPT/ECEL1/GALP/GALR1/GLRA1/GLRA2/GRP/HCRTR2/MC2R/MCHR2/NPBWR1/NPBWR2/NPFFR1/NPFFR2/NPPB/NPSR1/NPW/NPY/NPY1R/NPY2R/NPY4R/NPY5R/NTSR2/NXPH2/OPRK1/PPY/PRLHR/PROKR1/PTH2/QRFPR/RXFP3/SORCS3/SSTR3/SSTR4/SSTR5	36
GO:0048663	neuron fate commitment	25/1866	75/18986	0.333333	3.39157	6.85118	2.23e-08	1.3e-05	1.27e-05	ASCL1/ATOH1/BHLHE23/DMRT3/ESRP1/FEV/FEZF2/FOXG1/FOXN4/GSX2/HOXC10/IHH/ISL1/LHX3/MYT1L/NKX2-1/NKX2-2/OLIG1/OLIG3/POU3F2/PROX1/PTF1A/SOX1/TBR1/TLX3	25
GO:0048665	neuron fate specification	15/1866	36/18986	0.416667	4.23946	6.42286	5.49e-07	0.000179583	0.000175896	ASCL1/ATOH1/DMRT3/ESRP1/FEV/GSX2/HOXC10/ISL1/LHX3/MYT1L/NKX2-2/OLIG3/POU3F2/SOX1/TLX3	15
GO:0021953	central nervous system neuron differentiation	39/1866	203/18986	0.192118	1.95475	4.51505	3.37e-05	0.00503788	0.00493445	AGBL4/ARHGEF28/ASCL1/BMPR1A/BRINP1/BRINP2/BRINP3/CBLN1/DLX5/DMRT3/FEZF2/FOXG1/FOXN4/GABRB1/GBX2/GRID2/GSX2/HES5/HOXC10/ISL1/LHX1/LHX3/LHX5/LMX1A/MDGA2/NHLH2/NKX2-1/NKX2-2/NKX6-1/NPY/OLIG3/OTP/PHOX2B/PROX1/ROBO2/SALL1/SEMA3E/SOX1/TBR1	39
GO:0045666	positive regulation of neuron differentiation	23/1866	96/18986	0.239583	2.43769	4.66223	4.24e-05	0.00616867	0.00604202	ADRA2B/ASCL1/ATOH1/BMP7/BRINP1/BRINP2/BRINP3/DUOXA1/FEZF2/FOXG1/MIR146A/MMD2/NEUROD1/NEUROG1/NEUROG3/NKX2-2/NKX2-5/NKX6-1/PCP4/PHOX2B/PROX1/SH3GL3/VWC2	23
GO:0060579	ventral spinal cord interneuron fate commitment	6/1866	11/18986	0.545455	5.54984	4.98323	0.000267053	0.0288032	0.0282118	ASCL1/DMRT3/FOXN4/LHX3/NKX2-2/SOX1	6
GO:0021879	forebrain neuron differentiation	13/1866	45/18986	0.288889	2.93936	4.30004	0.000274997	0.0288032	0.0282118	ASCL1/FEZF2/FOXG1/GBX2/HES5/LHX5/NHLH2/NKX2-1/OTP/PROX1/SEMA3E/SOX1/TBR1	13
GO:0045664	regulation of neuron differentiation	35/1866	194/18986	0.180412	1.83564	3.86228	0.000298167	0.0306176	0.029989	ADRA2B/ASCL1/ATOH1/BMP7/BRINP1/BRINP2/BRINP3/CNTF/DUOXA1/ESRP1/FERD3L/FEZF2/FOXG1/HES5/ISL1/LMX1A/MIR146A/MMD2/NEPRO/NEUROD1/NEUROG1/NEUROG3/NKX2-2/NKX2-5/NKX6-1/PCP4/PHOX2B/POU4F2/PROX1/SH3GL3/SOX2/SOX3/TLX3/VWC2/ZNF536	35
GO:0099505	regulation of presynaptic membrane potential	14/1866	31/18986	0.451613	4.59503	6.61349	3.95e-07	0.000159015	0.00015575	GABRA2/GABRA5/GABRB1/GABRR1/GLRA1/GRIA1/GRIA3/GRIK2/KCNA1/KCNA4/KCNC2/KCNJ3/SCN10A/SCN1A	14
GO:0019226	transmission of nerve impulse	21/1866	78/18986	0.269231	2.73934	5.08182	1.37e-05	0.00247712	0.00242626	AVP/CACNA1I/CACNG3/CACNG5/CACNG7/CARTPT/CHRNA1/CHRNB4/CLDN19/DMRT3/DRD5/GJD2/GLRA1/GRIA1/GRIK2/KCNA1/KCNK4/MTNR1B/MYH14/SCN1A/TNR	21
GO:0019228	neuronal action potential	12/1866	39/18986	0.307692	3.13068	4.39733	0.000244844	0.0278749	0.0273026	CACNA1I/CHRNA1/CHRNB4/GJD2/GLRA1/GRIA1/GRIK2/KCNA1/KCNK4/MTNR1B/MYH14/SCN1A	12
GO:0009566	fertilization	46/1866	216/18986	0.212963	2.16684	5.69395	3.54e-07	0.000154583	0.000151409	ACTL7A/ACTL9/AKAP4/APOB/CECR2/CFAP52/DEFB126/ELSPBP1/FAM170A/FCRL3/FCRL5/FETUB/FOLR1/FOXL2/GLRA1/HOXA11/HOXD9/IQCF1/LYZL4/LYZL6/MEIOB/NECTIN2/NLRP5/NOX5/OR10J1/OR1D2/OVCH2/PAEP/PPP3R2/PRDM14/PRND/PRSS37/RIMS1/SMCP/SPACA3/SPATA22/SPPL2C/TEX101/TMEM95/TNP1/TNP2/WEE2/ZP1/ZP2/ZP4/ZPBP	46
GO:0007338	single fertilization	39/1866	175/18986	0.222857	2.26751	5.56125	8.12e-07	0.000250296	0.000245157	ACTL7A/ACTL9/AKAP4/CECR2/CFAP52/DEFB126/ELSPBP1/FCRL3/FCRL5/FETUB/FOLR1/FOXL2/GLRA1/HOXA11/HOXD9/IQCF1/LYZL4/LYZL6/NLRP5/NOX5/OR10J1/OR1D2/PAEP/PPP3R2/PRND/PRSS37/RIMS1/SMCP/SPACA3/SPPL2C/TEX101/TMEM95/TNP1/TNP2/WEE2/ZP1/ZP2/ZP4/ZPBP	39
GO:0050953	sensory perception of light stimulus	46/1866	226/18986	0.20354	2.07096	5.34711	1.36e-06	0.000355898	0.000348591	AIPL1/CABP2/CLDN19/CNGA3/CNGB3/CPLX3/CRYAA/CRYBA2/CRYGA/CRYGC/EYA4/GJA10/GJD2/GLRA1/GPR179/GRK1/GRM8/GUCA1A/GUCY2F/IRX5/KRT12/LRIT1/LRIT3/MYO7A/NYX/OPN1LW/OPN4/POU4F3/POU6F2/PPEF2/RAX/RAX2/RBP4/RD3/RDH8/RGR/RIMS1/SIX6/SOX14/TH/TYR/USH1C/USH1G/VSX1/WHRN/ZIC2	46
GO:0007601	visual perception	43/1866	222/18986	0.193694	1.97078	4.80333	1.11e-05	0.00207017	0.00202767	AIPL1/CABP2/CLDN19/CNGA3/CNGB3/CPLX3/CRYAA/CRYBA2/CRYGA/CRYGC/EYA4/GJA10/GJD2/GLRA1/GPR179/GRK1/GRM8/GUCA1A/GUCY2F/IRX5/KRT12/LRIT1/LRIT3/MYO7A/NYX/OPN1LW/OPN4/POU4F3/POU6F2/PPEF2/RAX/RAX2/RBP4/RD3/RDH8/RGR/RIMS1/SIX6/SOX14/TH/TYR/VSX1/ZIC2	43
GO:0007389	pattern specification process	75/1866	476/18986	0.157563	1.60316	4.39987	2.65e-05	0.00420793	0.00412153	APLNR/ASCL1/BARX1/BMP7/BMPR1A/C1QA/CCDC39/CDX1/CDX2/CDX4/CFAP52/COBL/CYP26C1/DCANP1/DMRT3/DNAI1/EMX2/EN1/FEZF2/FOLR1/FOXA2/FOXG1/FOXN4/GATA4/GATA5/GBX2/GDF3/GSX2/HAND1/HAND2/HES2/HES5/HOXA11/HOXB1/HOXC10/HOXC11/HOXC13/HOXD11/HOXD12/HOXD13/HOXD4/HOXD9/IHH/IRX1/IRX2/IRX4/ISL1/LHX1/LHX2/LHX3/MEIS3P1/MEOX2/MESP2/MYF5/MYF6/NEUROD1/NEUROG1/NKX2-1/NKX2-2/NKX2-5/NRG3/OTX2/PCDH8/PITX2/PROP1/RAX/RIPPLY1/RO…	75
GO:0050907	detection of chemical stimulus involved in sensory perception	75/1866	479/18986	0.156576	1.59312	4.34059	3.29e-05	0.00503788	0.00493445	AZGP1/CA6/CST1/OR10A2/OR10AD1/OR10C1/OR10H1/OR10H2/OR10H3/OR10H4/OR10J1/OR10J3/OR10T2/OR13A1/OR13J1/OR1A1/OR1A2/OR1D2/OR1E1/OR1F1/OR1G1/OR1K1/OR1L3/OR1L8/OR1N1/OR1N2/OR1Q1/OR2A14/OR2B11/OR2F1/OR2H1/OR2L2/OR2S2/OR2V2/OR2W1/OR4D1/OR4D5/OR4K17/OR4S1/OR4X2/OR51A7/OR51B2/OR51B4/OR51D1/OR51E1/OR51G1/OR52B2/OR52K2/OR52L1/OR52N4/OR52W1/OR56B4/OR5A1/OR5AP2/OR5B21/OR5P2/OR5P3/OR6A2/OR6K3/OR6N1/OR6Y1/OR7A17…	75
GO:0035881	amacrine cell differentiation	6/1866	12/18986	0.5	5.08735	4.67587	0.000489674	0.0453869	0.0444551	BARHL2/FOXN4/NEUROD1/NEUROD4/POU4F2/PTF1A	6
GO:0050911	detection of chemical stimulus involved in sensory perception of smell	64/1866	431/18986	0.148492	1.51086	3.54177	0.000534936	0.0483011	0.0473093	OR10A2/OR10AD1/OR10C1/OR10H1/OR10H2/OR10H3/OR10H4/OR10J1/OR10J3/OR10T2/OR13A1/OR13J1/OR1A1/OR1A2/OR1D2/OR1E1/OR1F1/OR1G1/OR1K1/OR1L3/OR1L8/OR1N1/OR1N2/OR1Q1/OR2A14/OR2B11/OR2F1/OR2H1/OR2L2/OR2S2/OR2V2/OR2W1/OR4D1/OR4D5/OR4K17/OR4S1/OR4X2/OR51A7/OR51B2/OR51B4/OR51D1/OR51E1/OR51G1/OR52B2/OR52K2/OR52L1/OR52N4/OR52W1/OR56B4/OR5A1/OR5AP2/OR5B21/OR5P2/OR5P3/OR6A2/OR6K3/OR6N1/OR6Y1/OR7A17/OR7C1/OR7C2/OR…	64
GO:0007416	synapse assembly	45/1866	269/18986	0.167286	1.70209	3.82877	0.000272096	0.0288032	0.0282118	ADGRB1/ADGRB3/ADGRF1/ADGRL3/AMIGO3/C1QL2/CARMIL3/CBLN1/CBLN2/CBLN4/CDH9/CNTN5/DSCAM/EPHA7/GABRA1/GABRA2/GABRA3/GABRA4/GABRA5/GABRA6/GJA10/GRIA1/GRID2/HTR4/IL1RAPL1/IL1RAPL2/LARGE1/LINGO2/LRFN1/LRIT3/LRRTM3/LRTM2/NECTIN1/NRG3/PCDHB10/PCDHB3/PCDHB4/PCDHB6/PCDHB9/PCLO/ROBO2/SLITRK1/SLITRK3/SRGAP2C/ST8SIA2	45
GO:0019730	antimicrobial humoral response	43/1866	185/18986	0.232432	2.36493	6.15907	6.39e-08	3.35e-05	3.28e-05	BPIFA1/CALCA/CCL11/CCL16/CCL18/CCL23/CCL24/CCL3/CCL7/CCL8/CST9/CST9L/CXCL14/DCD/DEFA3/DEFA5/DEFA6/DEFB1/DEFB118/DEFB126/F2/FGA/GALP/IGHM/IL17A/IL36RN/KLK3/KLK5/KLK7/KNG1/MUC7/NPPB/NPY/PGLYRP3/REG1A/REG3G/S100A12/S100A7/SPAG11B/TF/WFDC10A/WFDC10B/WFDC2	43
GO:0061844	antimicrobial humoral immune response mediated by antimicrobial peptide	34/1866	136/18986	0.25	2.54368	5.96457	2.4e-07	0.000114258	0.000111912	BPIFA1/CALCA/CCL11/CCL16/CCL18/CCL23/CCL24/CCL3/CCL7/CCL8/CXCL14/DCD/DEFA3/DEFA5/DEFA6/DEFB1/DEFB118/DEFB126/F2/GALP/IL17A/KLK3/KLK5/KLK7/KNG1/MUC7/NPPB/NPY/PGLYRP3/REG1A/REG3G/S100A12/S100A7/SPAG11B	34
GO:0006959	humoral immune response	59/1866	310/18986	0.190323	1.93648	5.48839	5.19e-07	0.000179583	0.000175896	BPIFA1/C1QA/C1QB/C4A/C4BPA/C8A/CALCA/CCL11/CCL16/CCL18/CCL23/CCL24/CCL3/CCL7/CCL8/CCR2/CR1L/CST9/CST9L/CXCL14/DCD/DEFA3/DEFA5/DEFA6/DEFB1/DEFB118/DEFB126/F2/FGA/GALP/IFNA1/IFNA13/IFNA5/IFNE/IFNK/IFNW1/IGHM/IL17A/IL36RN/KLK3/KLK5/KLK7/KNG1/MBL2/MUC7/NPPB/NPY/PGLYRP3/REG1A/REG3G/S100A12/S100A7/SPAG11B/SVEP1/TF/WFDC10A/WFDC10B/WFDC2/ZP4	59
GO:0050829	defense response to Gram-negative bacterium	27/1866	107/18986	0.252336	2.56745	5.36791	3.34e-06	0.000728332	0.000713378	ADGRB1/CALCA/CST11/DAO/DCD/DEFA3/DEFA5/DEFA6/DEFB1/DEFB118/DEFB119/DEFB123/DEFB126/F2/GALP/IGHM/IL17A/IL23R/LCE3A/LCE3B/LCE3C/LYPD8/NOS2/NPY/PRB3/RNASE8/UMOD	27
GO:0007631	feeding behavior	24/1866	108/18986	0.222222	2.26105	4.33884	0.000105545	0.0134815	0.0132047	ADRB3/CALCA/CARTPT/CNTFR/DMBX1/EN1/GCG/HAND2/HCRTR2/HTR2C/MC3R/MC4R/NPSR1/NPW/NPY/NPY1R/NPY5R/OPRK1/PPY/PRLH/PRLHR/TACR3/TBR1/TH	24
GO:0031640	killing of cells of another organism	26/1866	124/18986	0.209677	2.13341	4.18034	0.000153535	0.0182742	0.017899	C8A/CCL11/CCL18/CCL8/CST11/CXCL14/DAO/DCD/DEFA3/DEFA5/DEFA6/DEFB118/F2/KNG1/LCE3A/LCE3B/LCE3C/LYZL6/MBL2/MUC7/NOS2/NPPB/PGLYRP3/PLA2G2A/S100A12/SPAG11B	26
GO:0141061	disruption of cell in another organism	26/1866	124/18986	0.209677	2.13341	4.18034	0.000153535	0.0182742	0.017899	C8A/CCL11/CCL18/CCL8/CST11/CXCL14/DAO/DCD/DEFA3/DEFA5/DEFA6/DEFB118/F2/KNG1/LCE3A/LCE3B/LCE3C/LYZL6/MBL2/MUC7/NOS2/NPPB/PGLYRP3/PLA2G2A/S100A12/SPAG11B	26
GO:0141060	disruption of anatomical structure in another organism	26/1866	127/18986	0.204724	2.08301	4.04282	0.000229957	0.0267619	0.0262124	C8A/CCL11/CCL18/CCL8/CST11/CXCL14/DAO/DCD/DEFA3/DEFA5/DEFA6/DEFB118/F2/KNG1/LCE3A/LCE3B/LCE3C/LYZL6/MBL2/MUC7/NOS2/NPPB/PGLYRP3/PLA2G2A/S100A12/SPAG11B	26
GO:0042742	defense response to bacterium	53/1866	342/18986	0.154971	1.57678	3.55357	0.000570981	0.0499436	0.0489181	ADGRB1/BPIFA1/CALCA/CLEC4E/CRP/CST11/DAO/DCD/DEFA3/DEFA5/DEFA6/DEFB1/DEFB118/DEFB119/DEFB123/DEFB126/F2/FGA/GALP/GBP6/IFNE/IGHM/IL17A/IL23R/KLK3/KLK5/KLK7/KLRK1/LACRT/LCE3A/LCE3B/LCE3C/LYPD8/LYZL6/MBL2/NLRP10/NOS2/NPY/PGLYRP3/PLA2G2A/PRB3/RAG2/REG3G/RNASE13/RNASE8/S100A12/SIGLEC16/SPAG11B/TF/UMOD/WFDC10A/WFDC10B/WFDC2	53
GO:0021536	diencephalon development	23/1866	81/18986	0.283951	2.88911	5.62499	2.01e-06	0.000477421	0.000467618	BMPR1A/CRH/GBX2/GHRH/GHRHR/ISL1/KCNC2/LHX3/NHLH2/NKX2-1/NR0B1/OTP/PITX2/POU1F1/POU3F2/PROP1/PTCHD1/RAX/SALL1/SEMA3E/SOX2/SOX3/SRD5A2	23
GO:0021854	hypothalamus development	11/1866	29/18986	0.37931	3.85937	5.08738	5.19e-05	0.00734844	0.00719756	CRH/NHLH2/NKX2-1/NR0B1/OTP/POU3F2/PROP1/RAX/SEMA3E/SOX3/SRD5A2	11
GO:0003002	regionalization	68/1866	430/18986	0.15814	1.60902	4.21731	5.52e-05	0.00760682	0.00745064	APLNR/ASCL1/BARX1/BMPR1A/C1QA/CCDC39/CDX1/CDX2/CDX4/CFAP52/COBL/CYP26C1/DCANP1/DMRT3/DNAI1/EMX2/EN1/FEZF2/FOLR1/FOXA2/FOXG1/FOXN4/GATA4/GATA5/GBX2/GDF3/GSX2/HAND1/HAND2/HES2/HES5/HOXA11/HOXB1/HOXC10/HOXC11/HOXC13/HOXD11/HOXD13/HOXD4/HOXD9/IHH/IRX1/IRX2/ISL1/LHX1/LHX2/LHX3/MEOX2/MESP2/MYF5/MYF6/NEUROD1/NEUROG1/NKX2-1/NKX2-2/NKX2-5/OTX2/PCDH8/PITX2/PROP1/RIPPLY1/ROBO2/SIX2/SOX1/SP8/TBR1/TLL2/ZIC3	68
GO:0030900	forebrain development	65/1866	416/18986	0.15625	1.5898	4.01562	0.000114277	0.0142493	0.0139567	ARHGAP11B/ASCL1/ATOH1/BMPR1A/CCKAR/CRH/DLX5/EFNA2/EMX2/EPHA5/FEZF2/FOXG1/GBX2/GHRH/GHRHR/GRIA1/GSX2/HES5/HTR5A/ISL1/KCNA1/KCNC2/KIF26A/LARGE1/LHX1/LHX2/LHX3/LHX5/LMX1A/NEUROD1/NEUROD6/NEUROG1/NEUROG2/NEUROG3/NHLH2/NKX2-1/NPY/NR0B1/NRG3/OTP/OTX2/PAX4/PITX2/POU1F1/POU3F2/POU3F3/PROP1/PROX1/PTCHD1/RAX/ROBO2/SALL1/SEMA3E/SOX1/SOX2/SOX3/SRD5A2/SRGAP2C/SSTR3/SSTR4/TBR1/TH/TNR/ZIC1/ZIC3	65
GO:0060581	cell fate commitment involved in pattern specification	6/1866	11/18986	0.545455	5.54984	4.98323	0.000267053	0.0288032	0.0282118	ASCL1/DMRT3/FOXN4/LHX3/NKX2-2/SOX1	6
GO:0021761	limbic system development	25/1866	126/18986	0.198413	2.01879	3.78799	0.000493996	0.0453869	0.0444551	CRH/EMX2/EPHA5/FEZF2/HTR5A/KCNA1/LARGE1/LHX5/LMX1A/NEUROD1/NEUROD6/NHLH2/NKX2-1/NR0B1/OTP/POU3F2/PROP1/PROX1/RAX/SEMA3E/SOX3/SRD5A2/TBR1/ZIC1/ZIC3	25
GO:0007156	homophilic cell adhesion via plasma membrane adhesion molecules	54/1866	168/18986	0.321429	3.27044	9.7586	1.08e-15	2.84e-12	2.78e-12	CDH17/CDH18/CDH22/CDH8/CDH9/CEACAM5/CNTN6/DSCAM/DSG1/DSG4/FAT3/IGSF21/NECTIN1/NECTIN2/PCDH11X/PCDH11Y/PCDH19/PCDH20/PCDH8/PCDHA1/PCDHA11/PCDHA12/PCDHA13/PCDHA2/PCDHA3/PCDHA4/PCDHA5/PCDHA6/PCDHA7/PCDHA8/PCDHA9/PCDHAC1/PCDHAC2/PCDHB1/PCDHB10/PCDHB12/PCDHB18P/PCDHB3/PCDHB4/PCDHB6/PCDHB8/PCDHB9/PCDHGA11/PCDHGA2/PCDHGA5/PCDHGA6/PCDHGA7/PCDHGB1/PCDHGB2/PCDHGB3/PCDHGC4/PTPRT/ROBO2/TENM3	54
GO:0008544	epidermis development	65/1866	393/18986	0.165394	1.68284	4.51595	1.97e-05	0.00332589	0.0032576	ATOH1/CALML5/CST6/DKK4/DSG4/ESRP1/GDF3/GRHL2/HES5/HOXB13/HOXC13/IL17A/IL20/IVL/KLK5/KLK7/KRT14/KRT16/KRT3/KRT31/KRT32/KRT4/KRT6B/KRT6C/KRT71/KRT75/KRT76/KRT82/KRT83/KRT85/KRT86/KRT9/KRTAP6-3/KRTDAP/LCE1D/LCE2A/LCE2B/LCE3A/LCE3B/LCE3C/LCE3D/LCE3E/LCE4A/LCE5A/LHX2/LIPN/MANSC4/MYO7A/OVOL3/PITX2/PKP1/POU3F2/POU4F3/REG3G/S100A7/SCEL/SOX21/SPRR1A/SPRR1B/SPRR3/SPRR4/SVEP1/TMC1/USH1C/WHRN	65
GO:0031424	keratinization	30/1866	83/18986	0.361446	3.6776	8.07104	9.18e-11	1.2e-07	1.18e-07	IVL/KLK5/KRT16/KRT3/KRT4/KRT6B/KRT6C/KRT71/KRT75/KRT76/KRT82/KRT83/KRT85/KRT86/KRTAP6-3/LCE1D/LCE2A/LCE2B/LCE3A/LCE3B/LCE3C/LCE3D/LCE3E/LCE4A/LCE5A/LIPN/SPRR1A/SPRR1B/SPRR3/SPRR4	30
GO:0009913	epidermal cell differentiation	50/1866	251/18986	0.199203	2.02683	5.40654	9.42e-07	0.000274025	0.000268399	ATOH1/DSG4/ESRP1/GDF3/GRHL2/HES5/IL17A/IL20/IVL/KLK5/KRT14/KRT16/KRT3/KRT4/KRT6B/KRT6C/KRT71/KRT75/KRT76/KRT82/KRT83/KRT85/KRT86/KRTAP6-3/LCE1D/LCE2A/LCE2B/LCE3A/LCE3B/LCE3C/LCE3D/LCE3E/LCE4A/LCE5A/LIPN/MYO7A/OVOL3/PITX2/PKP1/POU4F3/REG3G/S100A7/SCEL/SPRR1A/SPRR1B/SPRR3/SPRR4/TMC1/USH1C/WHRN	50
GO:0030216	keratinocyte differentiation	39/1866	178/18986	0.219101	2.22929	5.44004	1.28e-06	0.000352087	0.000344858	DSG4/GRHL2/IL17A/IL20/IVL/KLK5/KRT14/KRT16/KRT3/KRT4/KRT6B/KRT6C/KRT71/KRT75/KRT76/KRT82/KRT83/KRT85/KRT86/KRTAP6-3/LCE1D/LCE2A/LCE2B/LCE3A/LCE3B/LCE3C/LCE3D/LCE3E/LCE4A/LCE5A/LIPN/PKP1/REG3G/S100A7/SCEL/SPRR1A/SPRR1B/SPRR3/SPRR4	39
GO:0021983	pituitary gland development	15/1866	42/18986	0.357143	3.63382	5.64137	5.5e-06	0.00115195	0.0011283	BMPR1A/GHRH/GHRHR/ISL1/LHX3/NKX2-1/NR0B1/OTP/PITX2/POU1F1/POU3F2/PROP1/SALL1/SOX2/SOX3	15
GO:0035270	endocrine system development	31/1866	138/18986	0.224638	2.28562	5.00414	8.88e-06	0.00172324	0.00168786	ASCL1/BMPR1A/CGA/CRH/CRHR1/FOXA2/GCM2/GHRH/GHRHR/GIP/INSM1/ISL1/LHX3/NEUROD1/NKX2-1/NKX2-2/NKX2-5/NKX6-1/NR0B1/ONECUT1/ONECUT2/OTP/PAX4/PDX1/PITX2/POU1F1/POU3F2/PROP1/SALL1/SOX2/SOX3	31
GO:0021984	adenohypophysis development	7/1866	16/18986	0.4375	4.45143	4.55969	0.000450118	0.0428594	0.0419794	GHRH/GHRHR/LHX3/PITX2/POU1F1/PROP1/SOX2	7
GO:0007187	G protein-coupled receptor signaling pathway, coupled to cyclic nucleotide second messenger	17/1866	56/18986	0.303571	3.08875	5.1679	1.62e-05	0.00282434	0.00276635	ADRB3/HTR1A/HTR1D/HTR1E/HTR2C/HTR4/HTR5A/MC2R/MC3R/MC5R/MTNR1A/MTNR1B/NPY/NPY1R/SSTR3/SSTR4/SSTR5	17
GO:0042572	retinol metabolic process	16/1866	52/18986	0.307692	3.13068	5.07934	2.37e-05	0.00387418	0.00379463	ADH1B/ADH4/ADH7/AKR1B10/AWAT2/CEL/CYP1A2/CYP27C1/CYP2C18/CYP3A4/CYP3A7/DHRS4/RBP4/RDH8/SDR16C5/SDR9C7	16
GO:0016101	diterpenoid metabolic process	20/1866	89/18986	0.224719	2.28645	4.01607	0.000329154	0.0325242	0.0318564	ADH1B/ADH4/ADH7/AKR1B10/AWAT2/CEL/CRH/CYP1A2/CYP26C1/CYP27C1/CYP2C18/CYP3A4/CYP3A7/DHRS4/DHRS4L1/DHRS4L2/RBP4/RDH8/SDR16C5/SDR9C7	20
GO:0001523	retinoid metabolic process	19/1866	84/18986	0.22619	2.30142	3.94651	0.000420794	0.0408093	0.0399714	ADH1B/ADH4/ADH7/AKR1B10/AWAT2/CEL/CYP1A2/CYP26C1/CYP27C1/CYP2C18/CYP3A4/CYP3A7/DHRS4/DHRS4L1/DHRS4L2/RBP4/RDH8/SDR16C5/SDR9C7	19
GO:0007586	digestion	32/1866	144/18986	0.222222	2.26105	5.01485	8.14e-06	0.00163966	0.00160599	ABCG8/AKR1D1/APOA4/ASAH2/CCKBR/CEL/CLPS/CLPSL2/CRH/CTRB2/CYP39A1/DAO/DCANP1/ENPP7/FABP1/HTR4/IL17A/MUC6/NEUROD1/NEUROG1/NPSR1/OPRK1/PGA3/PNLIPRP2/RBP4/SERPINA3/SI/SLC5A1/SLC9A4/SST/TFF1/TFF2	32
GO:0007214	gamma-aminobutyric acid signaling pathway	11/1866	30/18986	0.366667	3.73073	4.94168	7.47e-05	0.0100342	0.00982814	GABBR2/GABRA1/GABRA2/GABRA3/GABRA4/GABRA5/GABRA6/GABRB1/GABRR1/HTR1A/PHF24	11
